# Supplementary material for: Single-Dose Creatine Reduces Sleep Deprivation-Induced Deterioration in Cognitive Performance
Source: Nutrients. 2026 Apr 10;18(8):1192. doi: 10.3390/nu18081192 (PMC13119191; doi:10.3390/nu18081192)
Supplement: Supplementary file 1 [file nutrients-18-01192-s001.zip]

Archive with 1 entries (1 files):
- nutrients-4222199-supplementary.pdf
